# Supplementary material for: Low Protein Expression of both ATRX and ZNRF3 as Novel Negative Prognostic Markers of Adult Adrenocortical Carcinoma
Source: Int J Mol Sci. 2021 Jan 27;22(3):1238. doi: 10.3390/ijms22031238 (PMC7866180; doi:10.3390/ijms22031238)
Supplement: Supplementary file 1 [file ijms-22-01238-s001.zip]

Archive with 3 entries (2 files):
- ijms-1032047-sl-proofreading/
- ijms-1032047-sl-proofreading/Table S1_CoxResults.docx
- ijms-1032047-sl-proofreading/Table2.xlsx
