# Supplementary material for: Low Protein Expression of both ATRX and ZNRF3 as Novel Negative Prognostic Markers of Adult Adrenocortical Carcinoma
Source: Int J Mol Sci. 2021 Jan 27;22(3):1238. doi: 10.3390/ijms22031238 (PMC7866180; doi:10.3390/ijms22031238)
Supplement: Supplementary file 1 [file ijms-22-01238-s001.zip › ijms-1032047-sl-proofreading/Table2.xlsx]

## Sheet: ST1
Number	ATRX	ZNRF3	Membr.Beta-Catenin	Nucl.Beta-Catenin	Gender	Age	Clinical presentation	ENSAT system	Tumor weight	Tumor size	Weiss score	Ki67 index	Fatal outcome	Global survival							R337H
1	0	0	4.5	0	F	41.128	H	2	445	11	4	NA	NA	381.233
2	0	0	6	0	M	38.694	H	2	810	15	7	NA	NA	NA
3	0	0	5	0	F	36.0602	H	4	2000	21	8	NA	NA	NA
4	0	0	5	0	F	22.4805	H	3	NA	21	9	5	NA	NA
5	0	0	4.66667	0	F	85.4648	H	3	150	9	7	5	NA	NA
6	0	2.66667	5	0	F	46.0287	H	4	640	18	6	1	A	406.833
7	0	0	6	0	F	19.7344	H	2	360	11	6	10	NA	99.8333
8	0	0	3.33333	0	F	37.3114	H	2	320	10	6	NA	D	21.6
9	NA	NA	NA	NA	F	36.4517	H	2	120	8	3	NA	A	104
10	0	0	5	0	F	29.2813	H	4	550	12	6	NA	NA	30.8
11	0.25	0	5.5	3	M	30.026	H	4	665	19	8	5	D	3
12	0	0	4	0	F	17.3279	NH	4	825	15	4	10	D	126.533
13	4	0	5.66667	5	F	28.7693	NH	2	150	6.5	3	5	A	24.5667
14	1.66667	3.33333	4.66667	6.33333	F	49.3498	H	2	930	15.5	4	15	A	252.467
15	4	0	5	0	F	23.5729	H	2	35	6.2	7	2.5	A	253.3
16	0	0	1.66667	0	F	45.8179	H	3	280	10	8	15	A	239.667
17	0	0	2	3	F	33.2786	H	4	1900	22.5	8	NA	D	1.4
18	4	5	6	0	F	72.2437	S	3	1996	21	7	15	D	29.8667
19	0	1.66667	5.33333	0	F	23.1376	H	4	555	14	6	10	D	15.4
20	0.166667	0.666667	5.66667	3	M	30.7515	S	3	330	11	6	15	D	12.1667
21	0	0	0	0	M	42.8939	S	2	1850	21	5	2.5	D	19
22	0.5	5.33333	5.33333	0	F	19.2854	H	1	15	2.5	4	5	A	188.033
23	0	1.66667	2.33333	4.66667	M	46.6886	S	3	1570	20	6	2.5	A	200.033
24	4	5.66667	5.33333	3.33333	M	66.9788	S	2	55	6	4	2.5	A	169
25	0.5	0	4.66667	0	F	40.4162	H	4	1080	17	7	15	D	37.2
26	2.66667	3	5.5	0	F	35.7235	H	1	40	2.2	3	2.5	A	220
27	0	0	6.33333	1	F	15.3758	H	4	1230	20	8	50	D	21.8333
28	0.5	0.666667	3.33333	6.66667	M	17.5524	H	2	165	9	7	10	D	9.23333
29	3.5	3	4.66667	0	F	44.052	NH	4	810	18	8	15	D	35.8333
30	1.66667	5.33333	2.33333	0	F	29.7112	NH	2	1370	20	3	1	A	156.933
31	0	4.66667	6	1.66667	F	19.5647	H	3	1000	13	8	70	NA	NA
32	0	6	5.66667	5.33333	F	26.5462	H	4	NA	16.3	7	15	NA	6.63333
33	3.33333	0	1	0	F	72.2437	S	3	1996	21	7	15	D	29.8667
34	0	0	5.33333	0	M	43.4059	S	3	1420	17.5	5	10	D	4.5
35	0.333333	3	4.66667	0	M	36.5476	NA	NA	NA	NA	7	NA	D	190.9
36	0	5.33333	2	0	F	19.2854	H	1	15	2.5	4	5	A	188.033
37	0	6	6	3	F	21.3333	H	1	NA	3.5	4	2.5	A	203.867
38	2.66667	0	4.33333	0	F	51.436	NH	3	2370	23	8	10	D	17.0667
39	4	3	5.33333	0	F	53.692	NA	2	NA	6.5	6	10	D	3.26667
40	3.66667	5.66667	0	0	F	40.46	H	3	10	3	3	2.5	A	42.3
41	0	5	5	0	M	54.8063	H	4	705	14	4	70	NA	24.6
42	0.166667	4.66667	6.33333	0	F	58.768	S	2	365	10	5	2	D	183.133
43	0	7	4.66667	0	F	29.7029	H	2	NA	8	3	10	D	8.93333
44	4	0	5	0	F	27.5948	H	4	935	13	8	40	NA	9.8
45	2.66667	0	5.66667	0	F	58.6858	NH	2	720	12	4	2	A	184.3
46	1.5	0	3	0	F	36.4928	H	2	2600	12	NA	NA	A	12.5333
47	4	5	5.66667	2	F	49.6619	NH	2	NA	6.5	4	2.5	A	159.4
48	0	0	0	0	F	57.4045	S	1	65	3.7	3	5	D	46.7
49	0.5	0	5.33333	2.66667	F	63.3703	S	4	NA	9	4	20	D	23.2
50	2.5	0	6.33333	5	M	36.1177	S	2	205.2	11	8	40	A	148.9
51	1.66667	3	5	0	F	17.7112	H	4	117	10	8	40	A	7.06667							1
52	0	5	6.66667	3.33333	F	37.6509	H	2	NA	6	5	15	D	33.9333
53	1.5	1	3.33333	0	F	52.0082	NA	2	NA	12.5	7	20	D	8.26667
54	2.83333	4.66667	1.33333	0	F	22.6146	S	2	325	13	6	8	A	143.8
55	4	4.66667	5	3.33333	F	62.6804	H	1	19.5	2.7	3	NA	A	105.8
56	1	0	5.66667	0	F	23.1321	H	3	38	6	5	15	A	124.467							2
57	4	0	5.66667	0	F	37.4155	NH	2	31.9	6	4	5	A	136.3
58	0	2	5	0	F	30.9076	H	3	310	12	7	10	D	36.0333							1
59	2.5	0.666667	2.66667	0	M	23.2799	NA	2	NA	10	3	20	D	104.233
60	3.25	6.33333	2.5	1.33333	F	55.5921	H	3	176	10.5	8	50	D	35.6333
61	1.66667	0	5.33333	1.33333	F	65.3306	H	2	104.2	7	4	10	D	13.5333
62	4	6.66667	5.5	1.33333	M	51.154	NH	2	12.3	6	3	2.5	A	115.267
63	3	5.66667	4.66667	6.66667	M	53.9466	H	1	15	3	3	1	A	112.067
64	0	0	0	0	F	22.3819	S	2	316	11	6	15	D	86.0667
65	4	5	3.33333	0	F	43.8029	H	1	NA	4	3	5	D	53.7333
66	0	0	0.666667	0	M	44.7009	H	2	220.5	8.2	7	15	D	88.1667
67	2.5	5.33333	6.33333	0	F	81.0048	H	2	NA	14	4	10	D	35.7333
68	0	5	5	7	F	31.6824	H	4	1270	16	8	80	D	12.6333
69	0.666667	5	4	0	F	30.3901	H	2	364	10.5	3	2.5	NA	NA
70	3.33333	5	5.66667	0	F	55.729	H	2	NA	10	4	5	A	102.7
71	2.66667	0	5.66667	4.33333	M	66.5188	H	2	2469	20	8	40	D	18.3
72	NA	NA	NA	NA	F	79.5756	H	3	NA	6.5	3	1	A	55.5333
73	4	0	6	0	M	54.141	H	3	351.8	8.5	3	1	A	96.2667
74	3.75	0	4	0	M	53.514	H	3	1713	17	9	70	D	9.96667
75	1.5	1.66667	5.33333	0	F	30.3737	NH	2	900	15	8	40	D	41.9667
76	0	4.66667	6	5.33333	F	23.3895	H	3	1038	11	6	15	A	4.4
77	4	5.33333	5.66667	0	M	65.6482	H	4	489.4	13.5	6	15	D	9.63333
78	2.16667	0	4.5	0	F	66.1903	S	2	637	15	4	15	D	23.3333
79	0.25	5.5	4	0	F	60.8268	S	2	NA	8	5	1	D	15.9
80	3	6	5.33333	0	F	35.6961	H	4	NA	NA	8	30	D	37.1333
81	4	2.5	6.33333	2.66667	F	69.1335	H	1	NA	4.5	3	5	A	89.9
82	0	5	4.5	0	F	37.4401	NA	2	NA	12	NA	5	A	181.133
* F=female; M=male; H=hypercortisolism; NH=non-hypercortisolism; S=silente tumor; NA=not available; D=death; A=alive.
																	#NUM!	#NUM!
																	#DIV/0!	#DIV/0!
																	0	0
																	0	0

## Sheet: Sheet1
Number	ATRX	ZNRF3	Age	Clinical presentation	ENSAT system	Weiss score	Fatal outcome							R337H
1	0	0	41.128	H	2	4	NA
2	0	0	38.694	H	2	7	NA
3	0	0	36.0602	H	4	8	NA
4	0	0	22.4805	H	3	9	NA
5	0	0	85.4648	H	3	7	NA
6	0	2.66667	46.0287	H	4	6	A
7	0	0	19.7344	H	2	6	NA
8	0	0	37.3114	H	2	6	D
9	NA	NA	36.4517	H	2	3	A
10	0	0	29.2813	H	4	6	NA
11	0.25	0	30.026	H	4	8	D
12	0	0	17.3279	NH	4	4	D
13	4	0	28.7693	NH	2	3	A
14	1.66667	3.33333	49.3498	H	2	4	A
15	4	0	23.5729	H	2	7	A
16	0	0	45.8179	H	3	8	A
17	0	0	33.2786	H	4	8	D
18	4	5	72.2437	S	3	7	D
19	0	1.66667	23.1376	H	4	6	D
20	0.166667	0.666667	30.7515	S	3	6	D
21	0	0	42.8939	S	2	5	D
22	0.5	5.33333	19.2854	H	1	4	A
23	0	1.66667	46.6886	S	3	6	A
24	4	5.66667	66.9788	S	2	4	A
25	0.5	0	40.4162	H	4	7	D
26	2.66667	3	35.7235	H	1	3	A
27	0	0	15.3758	H	4	8	D
28	0.5	0.666667	17.5524	H	2	7	D
29	3.5	3	44.052	NH	4	8	D
30	1.66667	5.33333	29.7112	NH	2	3	A
31	0	4.66667	19.5647	H	3	8	NA
32	0	6	26.5462	H	4	7	NA
33	3.33333	0	72.2437	S	3	7	D
34	0	0	43.4059	S	3	5	D
35	0.333333	3	36.5476	NA	NA	7	D
36	0	5.33333	19.2854	H	1	4	A
37	0	6	21.3333	H	1	4	A
38	2.66667	0	51.436	NH	3	8	D
39	4	3	53.692	NA	2	6	D
40	3.66667	5.66667	40.46	H	3	3	A
41	0	5	54.8063	H	4	4	NA
42	0.166667	4.66667	58.768	S	2	5	D
43	0	7	29.7029	H	2	3	D
44	4	0	27.5948	H	4	8	NA
45	2.66667	0	58.6858	NH	2	4	A
46	1.5	0	36.4928	H	2	NA	A
47	4	5	49.6619	NH	2	4	A
48	0	0	57.4045	S	1	3	D
49	0.5	0	63.3703	S	4	4	D
50	2.5	0	36.1177	S	2	8	A
51	1.66667	3	17.7112	H	4	8	A							1
52	0	5	37.6509	H	2	5	D
53	1.5	1	52.0082	NA	2	7	D
54	2.83333	4.66667	22.6146	S	2	6	A
55	4	4.66667	62.6804	H	1	3	A
56	1	0	23.1321	H	3	5	A							2
57	4	0	37.4155	NH	2	4	A
58	0	2	30.9076	H	3	7	D							1
59	2.5	0.666667	23.2799	NA	2	3	D
60	3.25	6.33333	55.5921	H	3	8	D
61	1.66667	0	65.3306	H	2	4	D
62	4	6.66667	51.154	NH	2	3	A
63	3	5.66667	53.9466	H	1	3	A
64	0	0	22.3819	S	2	6	D
65	4	5	43.8029	H	1	3	D
66	0	0	44.7009	H	2	7	D
67	2.5	5.33333	81.0048	H	2	4	D
68	0	5	31.6824	H	4	8	D
69	0.666667	5	30.3901	H	2	3	NA
70	3.33333	5	55.729	H	2	4	A
71	2.66667	0	66.5188	H	2	8	D
72	NA	NA	79.5756	H	3	3	A
73	4	0	54.141	H	3	3	A
74	3.75	0	53.514	H	3	9	D
75	1.5	1.66667	30.3737	NH	2	8	D
76	0	4.66667	23.3895	H	3	6	A
77	4	5.33333	65.6482	H	4	6	D
78	2.16667	0	66.1903	S	2	4	D
79	0.25	5.5	60.8268	S	2	5	D
80	3	6	35.6961	H	4	8	D
81	4	2.5	69.1335	H	1	3	A
82	0	5	37.4401	NA	2	NA	A
* F=female; M=male; H=hypercortisolism; NH=non-hypercortisolism; S=silente tumor; NA=not available; D=death; A=alive.
										#NUM!	#NUM!
										#DIV/0!	#DIV/0!
										0	0
										0	0
